# Supplementary material for: Maeropsis paphavasitae and Rotomelita longipropoda, two new species (Crustacea, Amphipoda) from Lower Gulf of Thailand
Source: Zookeys. 2013 Jun 5;(307):15–33. doi: 10.3897/zookeys.307.5273 (PMC3689061; doi:10.3897/zookeys.307.5273)
Supplement: XML Treatment for Maeropsis [file zookeys.307.5273-treatment1.xml]

<!DOCTYPE tp:taxon-treatment
  PUBLIC "-//TaxonX//DTD Taxonomic Treatment Publishing DTD v0 20100105//EN" "tax-treatment-NSO.dtd">
<tp:taxon-treatment xmlns:tp="http://www.plazi.org/taxpub"><tp:treatment-meta><mixed-citation publication-type="journal"><person-group><name><surname>Wongkamhaeng</surname><given-names>Koraon</given-names></name><name><surname>Coleman</surname><given-names>Charles Oliver</given-names></name><name><surname>Pholpunthin</surname><given-names>Pornsilp</given-names></name></person-group><article-title>
                    <italic>Maeropsis paphavasitae</italic> and
                    <italic>Rotomelita longipropoda</italic>, two new species (Crustacea, Amphipoda) from Lower Gulf of Thailand</article-title><source>Zookeys</source><day>5</day><month>6</month><year>2013</year><volume>2013</volume><issue>307</issue><fpage>15</fpage><lpage>33</lpage><pub-id pub-id-type="doi">10.3897/zookeys.307.5273</pub-id></mixed-citation></tp:treatment-meta><tp:nomenclature><tp:taxon-name>
                            <tp:taxon-name-part taxon-name-part-type="genus">Maeropsis</tp:taxon-name-part>
                            <object-id xmlns:xlink="http://www.w3.org/1999/xlink" xlink:type="simple">http://species-id.net/wiki/Maeropsis</object-id>
                        </tp:taxon-name><tp:taxon-authority>Chevreux, 1919</tp:taxon-authority></tp:nomenclature><tp:treatment-sec sec-type="Diagnosis"><title>Diagnosis</title><p><bold>(modified from <xref ref-type="bibr" rid="B9">Krapp-Schickel 2008</xref>)</bold>. Eyes reniform or round. Body smooth. Mandible palp article 1 with tooth-shaped distal prolongation, article 3 slender, linear. Maxilla 2 inner plate setation also present laterally. Gnathopods subchelate, <!--PageBreak-->both with well-defined palmar corner. Gnathopod 2 dactylus outer margin smooth; palm with small U-shaped excavation, palmar corner with tooth-shaped elevation and bearing. Pereopod dactyli simple. Uropod 3 with subequal rami, distally truncated, no second article on outer ramus visible. Epimera 1–3 smooth, with posterodistal tip. Telson cleft, lobes distally incised, outer end of incision clearly longer than inner one; with 1-2 setae inserted in incision.</p></tp:treatment-sec><tp:treatment-sec sec-type="Type species"><title>Type species.</title><p><italic><tp:taxon-name>Maeropsis perrieri</tp:taxon-name></italic> Chevreux, 1919 (type by monotypy).</p></tp:treatment-sec><tp:treatment-sec sec-type="Species composition"><title>Species composition.</title><p><italic><tp:taxon-name>Maeropsis brevispina</tp:taxon-name></italic> (Kim &amp; Kim, 1991); <italic><tp:taxon-name>Maeropsis cobia</tp:taxon-name></italic> Krapp-Schickel, 2009; <italic><tp:taxon-name>Maeropsis griffini</tp:taxon-name></italic> (Berents, 1983), <italic><tp:taxon-name>Maeropsis perrieri</tp:taxon-name></italic> Chevreux, 1919 (type species); <italic><tp:taxon-name>Maeropsis paphavasitae</tp:taxon-name></italic> sp. n. (this study); <italic><tp:taxon-name>Maeropsis rathbunae</tp:taxon-name></italic> (Pearse, 1908); <italic><tp:taxon-name>Maeropsis revelata</tp:taxon-name></italic> (Krapp et al., 1996); <italic><tp:taxon-name>Maeropsis serratipalma</tp:taxon-name></italic> (Nagata, 1965).</p><!--PageBreak--></tp:treatment-sec><ref-list><ref id="B9"><mixed-citation xmlns:xlink="http://www.w3.org/1999/xlink" xlink:type="simple"><person-group><name name-style="western"><surname>Krapp-Schickel</surname><given-names>T</given-names></name></person-group> (<year>2008</year>) <article-title>On the genera <italic>Meximaera</italic>, <italic>Ruffomaera</italic> gen. nov., <italic>Maeropsis</italic> and <italic>Ceradocus</italic> from Atlantic coasts (Amphipoda: Melitidae).</article-title><source>Journal of the Marine Biological Association of the United Kingdom,</source><volume>88</volume>: <fpage>1425</fpage>-<lpage>1432</lpage>. doi: <ext-link ext-link-type="uri" xlink:href="http://dx.doi.org/10.1017/S0025315408002014" xlink:type="simple">10.1017/S0025315408002014</ext-link></mixed-citation></ref></ref-list></tp:taxon-treatment>
