# Supplementary material for: Maeropsis paphavasitae and Rotomelita longipropoda, two new species (Crustacea, Amphipoda) from Lower Gulf of Thailand
Source: Zookeys. 2013 Jun 5;(307):15–33. doi: 10.3897/zookeys.307.5273 (PMC3689061; doi:10.3897/zookeys.307.5273)
Supplement: XML Treatment for Maeropsis paphavasitae [file zookeys.307.5273-treatment2.xml]

<!DOCTYPE tp:taxon-treatment
  PUBLIC "-//TaxonX//DTD Taxonomic Treatment Publishing DTD v0 20100105//EN" "tax-treatment-NSO.dtd">
<tp:taxon-treatment xmlns:tp="http://www.plazi.org/taxpub"><tp:treatment-meta><mixed-citation publication-type="journal"><person-group><name><surname>Wongkamhaeng</surname><given-names>Koraon</given-names></name><name><surname>Coleman</surname><given-names>Charles Oliver</given-names></name><name><surname>Pholpunthin</surname><given-names>Pornsilp</given-names></name></person-group><article-title>
                    <italic>Maeropsis paphavasitae</italic> and
                    <italic>Rotomelita longipropoda</italic>, two new species (Crustacea, Amphipoda) from Lower Gulf of Thailand</article-title><source>Zookeys</source><day>5</day><month>6</month><year>2013</year><volume>2013</volume><issue>307</issue><fpage>15</fpage><lpage>33</lpage><pub-id pub-id-type="doi">10.3897/zookeys.307.5273</pub-id></mixed-citation></tp:treatment-meta><tp:nomenclature><tp:taxon-name>
                            <tp:taxon-name-part taxon-name-part-type="genus">Maeropsis</tp:taxon-name-part>
                            <tp:taxon-name-part taxon-name-part-type="species">paphavasitae</tp:taxon-name-part>
                            <object-id xmlns:xlink="http://www.w3.org/1999/xlink" xlink:type="simple">urn:lsid:zoobank.org:act:103B72E3-73B0-4DA4-A1CC-CC0BFD3D0C72</object-id>
                            <object-id xmlns:xlink="http://www.w3.org/1999/xlink" xlink:type="simple">http://species-id.net/wiki/Maeropsis_paphavasitae</object-id>
                        </tp:taxon-name><tp:taxon-status xmlns:xlink="http://www.w3.org/1999/xlink" xlink:type="simple">sp. n.</tp:taxon-status></tp:nomenclature><tp:treatment-sec sec-type="Type material"><title>Type material.</title><p><italic>Holotype</italic>. ♂, THAILAND, Lower Gulf of Thailand, Talet Bay (<named-content xmlns:xlink="http://www.w3.org/1999/xlink" content-type="dwc:verbatimCoordinates" xlink:type="simple">09°18'39.5"N, 99°46'46.4"E</named-content>), seagrass bed (associated with <italic><tp:taxon-name>Thalassia hemprichii</tp:taxon-name></italic>), 1 May 2008, Puttapreecha, R., PSUZC-CR-0198.</p><p><italic>Paratypes</italic>, collected with holotype ZMB 27979 (3♀); PSUZC-CR-0199 (3♂; 5♀)</p></tp:treatment-sec><tp:treatment-sec sec-type="Description"><title>Description.</title><p>Based on male holotype. Body length 5.1 mm (from tip of rostrum to apex of telson). <italic>Body</italic> compressed, subcylindrical. <italic>Head</italic>, lateral cephalic lobe truncate, without rostrum, eyes round. <italic>Antenna 1</italic>, ratios of peduncular articles 1–3 9:10:2.5; peduncular article 1 with a ventromarginal robust seta and a distoventral robust seta; accessory flagellum with 6 articles.</p><p><italic>Upper lip</italic>, (labrum) distally rounded. <italic>Lower lip</italic>, inner lobes small, pubescent; outer lobes covered with thin hair-like setae. <italic>Mandible</italic>, both incisors with 7 teeth; lacinia mobilis armed with 5 teeth on the left side and 4 teeth on the right side; molar short, cylindrical; palp 3-articulate with ratios of 4:9:3, article 2 with marginal setae and article 3 with apical setae. <italic>Maxilla 1</italic>, inner plate with 3 plumose setae apically and marginal fine setae medially; outer plate with 6 serrate robust setae apically; palp 2-articulate with apical fine setae. <italic>Maxilla 2</italic>, inner plate with lateral and medial marginal setae; outer plate broader than inner plate, distally setose. <italic>Maxilliped</italic>, inner plate with 9 plumose setae; outer plate semi-oval, inner margin with 9 robust setae distally; palp 4-articulate, article 3 with 15 fine setae, article 4 with 6 fine marginal setae.</p><p><bold>Pereon.</bold> <italic>Gnathopod 1</italic> subchelate, smaller than gnathopod 2; coxa anterodistally produced; basis posterior margin with 3 setae, longer than ischium and merus combined; carpus posterior margin and lateral surface densely setose; palm oblique. <italic>Gnathopod 2</italic>, basis with 2 posterior marginal setae; ischium and merus short; carpus triangular; propodus robust, subrectangular, 1.5 × longer than broad with posterior marginal plumose setae, palm transverse with 6 blunt teeth and an acute palmar corner, inner face bearing 1 subposterodistal robust seta; dactylus fits with palm, inner margin smooth, outer margin with 1 long seta. <italic>Pereopod 3–4</italic> similar to each other, basis with anterior and posterior marginal setae. <italic>Pereopod 5</italic> basis oval, posterior margin slightly produced distally, posterodistal lobe rounded. <italic>Pereopod 6–</italic> 7 similar, basis broader than pereopod 5, posterodistally produced with short anterior and posterior marginal setae; dactyli curved.</p><p><bold>Pleon.</bold> <!--PageBreak--><italic>Epimera 1–2</italic> posteroventral corner smooth, not produced. <italic>Epimeron 3</italic> produced posteroventrally, with 3 short ventral setae. <italic>Uropod 1</italic> longest, peducle longer than rami, posterior margin fringed with robust setae, anterior with 1 basofacial robust seta. <italic>Uropod 2</italic>, peduncle shorter than both rami; inner ramus longer than outer ramus. <italic>Uropod 3</italic>, peduncle shorter than rami; inner ramus subequal to outer ramus, distally truncate; inner ramus bearing only 1 proximal robust seta and 4 terminal setae. Telson longer than wide, cleft more than 95% of its length, lobes distally incised, outer end of incision longer than inner one, with 3 long apical setae and 2 lateral plumose setae.</p><p><bold>Female.</bold> (sexually dimorphic characters). No sexual difference.</p><fig id="F2" position="float" orientation="portrait"><label>Figure 2.</label><caption><p><italic><tp:taxon-name>Maeropsis paphavasitae</tp:taxon-name></italic> sp. n. holotype, male, (PSUZC-CR-00198), 5.1 mm. Talet Bay, Lower Gulf of Thailand. All scales represent 0.2 mm.</p></caption><graphic xmlns:xlink="http://www.w3.org/1999/xlink" xlink:href="ZooKeys-307-015-g002.jpg" position="float" orientation="portrait" xlink:type="simple"/></fig><fig id="F3" position="float" orientation="portrait"><label>Figure 3.</label><caption><p><italic><tp:taxon-name>Maeropsis paphavasitae</tp:taxon-name></italic> sp. n. holotype, male, (PSUZC-CR-00198), 5.1 mm. Talet Bay, Lower Gulf of Thailand. Scales for A1 and A2 represent 0.2 mm; MX2, LL, UL represent 0.1 mm.</p></caption><graphic xmlns:xlink="http://www.w3.org/1999/xlink" xlink:href="ZooKeys-307-015-g003.jpg" position="float" orientation="portrait" xlink:type="simple"/></fig><fig id="F4" position="float" orientation="portrait"><label>Figure 4.</label><caption><p><italic><tp:taxon-name>Maeropsis paphavasitae</tp:taxon-name></italic> sp. n. holotype, male, (PSUZC-CR-00198), 5.1 mm. Talet Bay, Lower Gulf of Thailand. Scales for P3, P4, U1-3 represent 0.2 mm; T represents 0.1 mm.</p></caption><graphic xmlns:xlink="http://www.w3.org/1999/xlink" xlink:href="ZooKeys-307-015-g004.jpg" position="float" orientation="portrait" xlink:type="simple"/></fig><fig id="F5" position="float" orientation="portrait"><label>Figure 5.</label><caption><p><italic><tp:taxon-name>Maeropsis paphavasita</tp:taxon-name></italic> sp. n. holotype, male, (PSUZC-CR-00198), 5.1 mm. Talet Bay, Lower Gulf of Thailand. All scales represent 0.5 mm.</p></caption><graphic xmlns:xlink="http://www.w3.org/1999/xlink" xlink:href="ZooKeys-307-015-g005.jpg" position="float" orientation="portrait" xlink:type="simple"/></fig><fig id="F6" position="float" orientation="portrait"><label>Figure 6.</label><caption><p><italic><tp:taxon-name>Maeropsis paphavasita</tp:taxon-name></italic> sp. n. holotype, male, (PSUZC-CR-00198), 5.1 mm. Talet Bay, Lower Gulf of Thailand. All scales represent 0.1 mm.</p></caption><graphic xmlns:xlink="http://www.w3.org/1999/xlink" xlink:href="ZooKeys-307-015-g006.jpg" position="float" orientation="portrait" xlink:type="simple"/></fig><!--PageBreak--><!--PageBreak--><!--PageBreak--><!--PageBreak--><!--PageBreak--></tp:treatment-sec><tp:treatment-sec sec-type="Etymology"><title>Etymology.</title><p>The species is named in honor of Associate Professor Nittharatana Paphavasit of Chulalongkorn University, Thailand who contributed to the knowledge on seagrass habitats in Thailand.</p></tp:treatment-sec><tp:treatment-sec sec-type="Remarks"><title>Remarks.</title><p><italic><tp:taxon-name>Maeropsis paphavasitae</tp:taxon-name></italic> sp. n. is very similar to <italic><tp:taxon-name>Maeropsis serratipalma</tp:taxon-name></italic> (Nagata, 1965) in the palm of gnathopod 2, which is transverse with 6 blunt teeth and a large defining tooth in both species. But the new species can be distinguished from <italic><tp:taxon-name>Maeropsis serratipalma</tp:taxon-name></italic> by the following characters: gnathopod 1 palm without clear defining palmar corner; gnathopod 2, merus not produced into a posterodistal tooth (vs. produced); propodus of gnathopod 2 subtriangular (vs. subrectangular), palm inner surface with 1 subposterodistal robust seta (vs. without); dactyli of pereopods 3-7 curved and smooth (vs. bearing two minute teeth); uropod 3 inner ramus with only 1 proximal seta (vs. armed with several marginal robust setae) and telson longer than broad (vs. broader than long).</p></tp:treatment-sec></tp:taxon-treatment>
