# Supplementary material for: Maeropsis paphavasitae and Rotomelita longipropoda, two new species (Crustacea, Amphipoda) from Lower Gulf of Thailand
Source: Zookeys. 2013 Jun 5;(307):15–33. doi: 10.3897/zookeys.307.5273 (PMC3689061; doi:10.3897/zookeys.307.5273)
Supplement: XML Treatment for Rotomelita [file zookeys.307.5273-treatment3.xml]

<!DOCTYPE tp:taxon-treatment
  PUBLIC "-//TaxonX//DTD Taxonomic Treatment Publishing DTD v0 20100105//EN" "tax-treatment-NSO.dtd">
<tp:taxon-treatment xmlns:tp="http://www.plazi.org/taxpub"><tp:treatment-meta><mixed-citation publication-type="journal"><person-group><name><surname>Wongkamhaeng</surname><given-names>Koraon</given-names></name><name><surname>Coleman</surname><given-names>Charles Oliver</given-names></name><name><surname>Pholpunthin</surname><given-names>Pornsilp</given-names></name></person-group><article-title>
                    <italic>Maeropsis paphavasitae</italic> and
                    <italic>Rotomelita longipropoda</italic>, two new species (Crustacea, Amphipoda) from Lower Gulf of Thailand</article-title><source>Zookeys</source><day>5</day><month>6</month><year>2013</year><volume>2013</volume><issue>307</issue><fpage>15</fpage><lpage>33</lpage><pub-id pub-id-type="doi">10.3897/zookeys.307.5273</pub-id></mixed-citation></tp:treatment-meta><tp:nomenclature><tp:taxon-name>
                            <tp:taxon-name-part taxon-name-part-type="genus">Rotomelita</tp:taxon-name-part>
                            <object-id xmlns:xlink="http://www.w3.org/1999/xlink" xlink:type="simple">http://species-id.net/wiki/Rotomelita</object-id>
                        </tp:taxon-name><tp:taxon-authority>J.L. Barnard, 1977</tp:taxon-authority></tp:nomenclature><tp:treatment-sec sec-type="Diagnosis"><title>Diagnosis</title><p><bold>(from <xref ref-type="bibr" rid="B1">Barnard 1977</xref>).</bold> Accessory flagellum 3+ articulate; mandibular palp thin, weak, articles linear, article 3 bearing few apical setae only; lower lip with small but fully discrete inner lobes; inner plate of maxilla 1 with only terminal setae; inner plate of maxilla 2 lacking medial setae; maxillipedal palp 4-articulate, article 4 unguiform; gnathopods ordinary, gnathopod 2 larger than gnathopod 1, lacking fuzz on article 5; uropod 3 greatly overreaching uropod 1, inner ramus small and scale-like, outer ramus immensely elongate, bearing short article 2; telson short, cleft, lobes very broad and apically truncate; urosomite 1 bearing 1 subdorsal spine on each side, otherwise pleonites dorsally smooth; anterior coxae (1–4) longer than posterior coxae (5–7); some gills pediculate.</p></tp:treatment-sec><tp:treatment-sec sec-type="Type species"><title>Type species.</title><p><italic><tp:taxon-name>Rotomelita lokoa</tp:taxon-name></italic> J.L. Barnard, 1977 (type by original designation).</p></tp:treatment-sec><tp:treatment-sec sec-type="Species composition"><title>Species composition.</title><p><italic><tp:taxon-name>Rotomelita ana</tp:taxon-name></italic> J.L. Barnard, 1977; <italic><tp:taxon-name>Rotomelita lokoa</tp:taxon-name></italic> J.L. Barnard, 1977; <italic><tp:taxon-name>Rotomelita longipropoda</tp:taxon-name></italic> sp. n. (this study).</p></tp:treatment-sec><ref-list><ref id="B1"><mixed-citation xmlns:xlink="http://www.w3.org/1999/xlink" xlink:type="simple"><person-group><name name-style="western"><surname>Barnard</surname><given-names>JL</given-names></name></person-group> (<year>1977</year>) <article-title>The cavernicolous fauna of Hawaiian lava tubes 9. Amphipoda (Crustacea) from brackish lava ponds on Hawaii and Maui.</article-title><source>Pacific Insects</source><volume>17</volume>: <fpage>267</fpage>-<lpage>299</lpage>.</mixed-citation></ref></ref-list></tp:taxon-treatment>
