# Supplementary material for: Maeropsis paphavasitae and Rotomelita longipropoda, two new species (Crustacea, Amphipoda) from Lower Gulf of Thailand
Source: Zookeys. 2013 Jun 5;(307):15–33. doi: 10.3897/zookeys.307.5273 (PMC3689061; doi:10.3897/zookeys.307.5273)
Supplement: XML Treatment for Rotomelita longipropoda [file zookeys.307.5273-treatment4.xml]

<!DOCTYPE tp:taxon-treatment
  PUBLIC "-//TaxonX//DTD Taxonomic Treatment Publishing DTD v0 20100105//EN" "tax-treatment-NSO.dtd">
<tp:taxon-treatment xmlns:tp="http://www.plazi.org/taxpub"><tp:treatment-meta><mixed-citation publication-type="journal"><person-group><name><surname>Wongkamhaeng</surname><given-names>Koraon</given-names></name><name><surname>Coleman</surname><given-names>Charles Oliver</given-names></name><name><surname>Pholpunthin</surname><given-names>Pornsilp</given-names></name></person-group><article-title>
                    <italic>Maeropsis paphavasitae</italic> and
                    <italic>Rotomelita longipropoda</italic>, two new species (Crustacea, Amphipoda) from Lower Gulf of Thailand</article-title><source>Zookeys</source><day>5</day><month>6</month><year>2013</year><volume>2013</volume><issue>307</issue><fpage>15</fpage><lpage>33</lpage><pub-id pub-id-type="doi">10.3897/zookeys.307.5273</pub-id></mixed-citation></tp:treatment-meta><tp:nomenclature><tp:taxon-name>
                            <tp:taxon-name-part taxon-name-part-type="genus">Rotomelita</tp:taxon-name-part>
                            <tp:taxon-name-part taxon-name-part-type="species">longipropoda</tp:taxon-name-part>
                            <object-id xmlns:xlink="http://www.w3.org/1999/xlink" xlink:type="simple">urn:lsid:zoobank.org:act:DAC77E5F-B08A-4640-96B9-A269E74ADABB</object-id>
                            <object-id xmlns:xlink="http://www.w3.org/1999/xlink" xlink:type="simple">http://species-id.net/wiki/Rotomelita_longipropoda</object-id>
                        </tp:taxon-name><tp:taxon-status xmlns:xlink="http://www.w3.org/1999/xlink" xlink:type="simple">sp. n.</tp:taxon-status></tp:nomenclature><tp:treatment-sec sec-type="Type material"><title>Type material.</title><p><italic>Holotype</italic>. ♂ (1.65 mm), THAILAND, Lower Gulf of Thailand, Phangan Island (<named-content xmlns:xlink="http://www.w3.org/1999/xlink" content-type="dwc:verbatimCoordinates" xlink:type="simple">9°41'48"N, 100°0'2"E</named-content>), seagrass bed (associated with <italic><tp:taxon-name>Thalassia hemprichii</tp:taxon-name></italic> and <italic><tp:taxon-name>Halophila ovalis</tp:taxon-name></italic>), 1 July 2009, Bantiwiwatkul, N., PSUZC-CR-0195.</p><!--PageBreak--><p><italic>Allotype</italic>. ♀, collected with holotype, PSUZC-CR-0196 (gravid female, 1.66 mm) <italic>Other material</italic>. Same data as for holotype, PSUZC-CR-0197 (5♂; 5♀)</p></tp:treatment-sec><tp:treatment-sec sec-type="Description"><title>Description.</title><p>Based on male holotype. Total body length 1.65 mm (from tip of rostrum to apex of telson). <italic>Body</italic>, rather slender and subcylindrical. <italic>Head</italic>, slightly shorter than first 2 pereonites; rostrum not developed; inferior antennal sinus shorter than eyes, concave, about 0.2 times head length; eye distinct. <italic>Antenna 1</italic>, longer than antenna 2, ratios of peduncular articles 1–3 2:2:1; article 1 slender; flagellum with 16 articles plus 1 rudimentary article, 2 times as long as peduncle; accessory flagellum with 3 articles, last article scale-like. <italic>Antenna 2</italic>, peduncle slender; gland cone fleshy, short, not reaching to end of peduncular article 3; articles 2-5 ratios 1:1:3:3; inner margin of article 4 and 5 with sparse setae; article 5 slightly shorter than 4; flagellum short with sparse setae, longer than peduncular article 5, composed of 7 articles, last article scale-like.</p><p><italic>Upper lip</italic> (labrum), round and broad. <italic>Lower lip</italic>, inner lobe small, outer lobe pubescent, mandibular process well developed. <italic>Mandible</italic>, left incisor with 6 teeth and right incisor with 5 teeth; lacinia mobilis armed with 4 teeth on both sides; molar triturative; palp 3-articulate with ratios 1:2:3, article 3 with 3 apical setae. <italic>Maxilla 1</italic>, inner plate triangular, small, with 3 apical robust setae, outer plate with 8 apical serrate robust setae; palp 2-articulate, article 1 shorter than 2, article 2 apical margin with 4 robust setae. <italic>Maxilla 2</italic>, inner plate with 5 slender apical setae; outer plate subequal to inner plate, with 8 slender setae. <italic>Maxilliped</italic>, inner plate narrow, short, reaching half of outer plate, apically provided with 6 plumose setae and 3 stout robust setae; outer plate broad, subrectangular, almost reaching palp article 3, with 5 apical and marginal setae and 2 apical robust setae; palp 4-articulate, with ratios 4.5:4:4:3, article 4 unguiform.</p><p><bold>Pereon</bold>. <italic>Gnathopod 1</italic>, subchelate, smaller than gnathopod 2; coxal plate subrectangular; length ratios of articles from basis to dactylus about 10:4:4:7:6:4; basis slender, posterior margin bearing long setae; ischium short, subrectangular with short posteromarginal setae; merus subrectangular with long and short posteromarginal setae; carpus trapezoidal with long setae on posterior margin; propodus subtriangular, shorter than carpus, palm transverse, produced, with sparse setae, posterodistal corner minutely serrate, slightly bending inwards; dactylus shorter than palm, falcate. <italic>Gnathopod 2</italic>, subchelate; coxal plate short and wide, subrectangular, length ratios of articles from basis to dactylus about 14:5:5:6:16:12; basis slender, 3 times as long as wide, anterior margin straight; ischium subrectangular, subequal to merus; carpus triangular; propodus enlarged, oval, 2 times as long as wide, palm strongly oblique with sparse setae; dactylus falcate, slightly shorter than palmar margin, inner margin smooth, the inner surface not excavate.</p><p><!--PageBreak--><italic>Pereopod 3</italic>, slender and elongate; coxal plate small and subtrapezoidal, with 5 fine setae on anterioroventral margin; length ratios of articles from basis to dactylus 10:2:6:5:6:2; basis slender; ischium short, subrectangular; merus slightly longer than carpus, produced anteriorly; carpus slender with apical setae; propodus subrectangular; basis to propodus bearing sparse setae on both sides; dactylus falcate, shorter <!--PageBreak--><!--PageBreak--><!--PageBreak--><!--PageBreak--><!--PageBreak-->than propodus. <italic>Pereopod 4</italic>, similar to pereopod 3, coxal plate subrectangular with fine setae on anteroventral margin; length ratios of articles from basis to dactylus about 12:2:6:5:6:2; basis slender; ischium short, subrectangular; merus produced anterodistally; carpus slender, subequal to propodus; basis to propodus with sparse setae on both margins; propodus long and narrow; dactylus falcate and short. <italic>Pereopod 5</italic>, shortest; coxa bilobed; length ratios of articles from basis to dactylus about 8:2:5:4:6:3; basis subrectangular with short fine setae on posterior margin; ischium shortest; merus with a posterodistal robust seta and 1 anterodistal seta; carpus with distal robust setae on both sides; propodus with 4 distal long fine setae; dactylus short and curved. <italic>Pereopod</italic> 6 elongate, 1.6 times as long as pereopod 5; coxa posteriorly produced with rounded lobe; length ratios of articles from basis to dactylus about 12:3:8:7:11:4; basisposterior margin straight with minute castellations, with fine setae on both margins; ischium short with fine setae on anteroventral corner; merus oblong, with robust setae on posterior margins and posterodistal corner; carpus subrectangular with 3 anterodistal robust setae; propodus oblong, slender with marginal robust setae, setose posterodistally; dactylus falcate. <italic>Pereopod 7</italic>, subequal to pereopod 6; coxa short and wide, semicircular; length ratios of articles from basis to dactylus about 12:3:8:8:14:5; basis posteriodistally produced, bearing fine setae on posterior margin; ischium short and subquadrate; merus elongate with robust setae on both sides; carpus subequal to merus, bearing 3 anterodistal robust setae; propodus oblong, longer than merus, bearing robust setae on both margins and anterodistal corner; dactylus falcate.</p><p><bold>Pleon</bold>. <italic>Epimera 1–3</italic> each with small posterodistal tooth. <italic>Uropod 1</italic>, peduncle with 2 distal robust setae; rami slightly shorter than peduncle, armed with 3 apical robust setae. <italic>Uropod 2</italic>, peduncle subequal to rami; rami subequal, outer ramus with a marginal robust seta and apex armed with several long and short robust setae. <italic>Uropod 3</italic>, biramous; inner ramus minute, pointed apically, bearing 1 apicomedial robust seta; outer ramus biarticulate, with marginal robust setae, distal article short. <italic>Telson</italic>, broader than long, cleft, lobes very broad and apically truncate, each lobe with 2 apical setae.</p><p><bold>Female</bold>. (allotype) (sexually dimorphic characters). Total body length 1.66 mm (from tip of rostrum to apex of telson).</p><p><bold>Pereon.</bold> <italic>Gnathopod 1</italic>, subchelate, smaller than gnathopod 2; coxal plate subrectangular; length ratios from basis to dactylus about 10:4:4:6:5:4; propodus subtriangular, longer than dactylus, palm transverse with short marginal setae; dactylus falcate, tapering distally. <italic>Gnathopod 2</italic>, subchelate; length ratios from basis to dactylus about 10:5:5:6:8:5; basis slender, 2.5 times as long as wide, anterior margin weakly produced with sparse setae; ischium subrectangular; carpus triangular; propodus suboval, 1.6 times as long as wide, palm oblique, defined by 2 robust setae; dactylus falcate, slightly shorter than palmar margin, inner margin smooth.</p><fig id="F7" position="float" orientation="portrait"><label>Figure 7.</label><caption><p><italic><tp:taxon-name>Rotomelita longipropoda</tp:taxon-name></italic> sp. n. holotype, male, (PSUZC-CR-00195), 1.65 mm, Phangan Island, Lower Gulf of Thailand. All scales represent 0.2 mm.</p></caption><graphic xmlns:xlink="http://www.w3.org/1999/xlink" xlink:href="ZooKeys-307-015-g007.jpg" position="float" orientation="portrait" xlink:type="simple"/></fig><fig id="F8" position="float" orientation="portrait"><label>Figure 8.</label><caption><p><italic><tp:taxon-name>Rotomelita longipropoda</tp:taxon-name></italic> sp. n. holotype, male, (PSUZC-CR-00195), 1.65 mm, Phangan Island, Lower Gulf of Thailand. All scales represent 0.2 mm.</p></caption><graphic xmlns:xlink="http://www.w3.org/1999/xlink" xlink:href="ZooKeys-307-015-g008.jpg" position="float" orientation="portrait" xlink:type="simple"/></fig><fig id="F9" position="float" orientation="portrait"><label>Figure 9.</label><caption><p><italic><tp:taxon-name>Rotomelita longipropoda</tp:taxon-name></italic> sp. n. holotype, male, (PSUZC-CR-00195), 1.65 mm, Phangan Island, Lower Gulf of Thailand. All scales represent 0.1 mm.</p></caption><graphic xmlns:xlink="http://www.w3.org/1999/xlink" xlink:href="ZooKeys-307-015-g009.jpg" position="float" orientation="portrait" xlink:type="simple"/></fig><fig id="F10" position="float" orientation="portrait"><label>Figure 10.</label><caption><p><italic><tp:taxon-name>Rotomelita longipropoda</tp:taxon-name></italic> sp. n. holotype, male, (PSUZC-CR-00195), 1.65 mm, Phangan Island, Lower Gulf of Thailand. All scales represent 0.05 mm.</p></caption><graphic xmlns:xlink="http://www.w3.org/1999/xlink" xlink:href="ZooKeys-307-015-g010.jpg" position="float" orientation="portrait" xlink:type="simple"/></fig><fig id="F11" position="float" orientation="portrait"><label>Figure 11.</label><caption><p><italic><tp:taxon-name>Rotomelita longipropoda</tp:taxon-name></italic> sp. n. allotype, female, (PSUZC-CR-00196), 1.66 mm, Phangan Island, Lower Gulf of Thailand. All scales represent 0.2 mm.</p></caption><graphic xmlns:xlink="http://www.w3.org/1999/xlink" xlink:href="ZooKeys-307-015-g011.jpg" position="float" orientation="portrait" xlink:type="simple"/></fig></tp:treatment-sec><tp:treatment-sec sec-type="Etymology"><title>Etymology.</title><p>The specific name “longipropoda” is from latin ‘longi = long’ and ‘propoda = propodus’, referring to the relatively long propodus of male gnathopod 2 compared to congeners.</p><!--PageBreak--></tp:treatment-sec><tp:treatment-sec sec-type="Remarks"><title>Remarks.</title><p><italic><tp:taxon-name>Rotomelita longipropoda</tp:taxon-name></italic> new species shares some characteristics with <italic><tp:taxon-name>Rotomelita lokoa</tp:taxon-name></italic> Barnard, 1977 and <italic><tp:taxon-name>Rotomelita ana</tp:taxon-name></italic> Barnard, 1977 from Hawaii by having stalked coxal gills; weakly sexually dimorphic gnathopod 1 and 2; coxa 1 not expanded distally; coxa 4 proximally excavated, smooth pleon segments 1-3 and urosomite 1, and a deeply cleft telson, with truncate lobes.</p><p>However, the new species can be easily distinguished from its congeners by having eyes (vs. lacking eyes in <italic><tp:taxon-name>Rotomelita lokoa</tp:taxon-name></italic> and <italic><tp:taxon-name>Rotomelita ana</tp:taxon-name></italic>); antenna 1 peduncle without robust setae (vs. with 2 robust setae on ventroproximal margin in <italic><tp:taxon-name>Rotomelita lokoa</tp:taxon-name></italic> and <italic><tp:taxon-name>Rotomelita ana</tp:taxon-name></italic>); male gnathopod 2 with relatively long propodus (2.7 times as long as carpusvs, 1.6 times in the two other species) and the uropod 3 rami are shorter (2.2 times as long as peduncle) compared to the other two species (3.3 times as long as peduncle).</p><p><italic><tp:taxon-name>Rotomelita longipropoda</tp:taxon-name></italic> is also similar to other <italic><tp:taxon-name>Rotomelita</tp:taxon-name></italic> subgroup i.e. <italic><tp:taxon-name>Nainaloa</tp:taxon-name></italic> Karaman &amp; Barnard, 1979 and <italic><tp:taxon-name>Tegano</tp:taxon-name></italic> Barnard &amp; Karaman, 1982. <italic><tp:taxon-name>Rotomelita longipropoda</tp:taxon-name></italic> can be distinguished from <italic><tp:taxon-name>Nainaloa</tp:taxon-name></italic> as follows: <italic><tp:taxon-name>Rotomelita longipropoda</tp:taxon-name></italic> gnathopod 1 palm has inner surface not excavate (inner face of propodus excavate in <italic><tp:taxon-name>Nainaloa</tp:taxon-name></italic>); pediculate gills (figure 8) (simple gill in <italic><tp:taxon-name>Nainaloa</tp:taxon-name></italic>); article 2 of pereopods 5—7 not lobed (lobed in <italic><tp:taxon-name>Nainaloa</tp:taxon-name></italic>) and truncate lateral cephalic lobes (prominent in <italic><tp:taxon-name>Nainaloa</tp:taxon-name></italic>). Besides, <italic><tp:taxon-name>Rotomelita longipropoda</tp:taxon-name></italic> is also allied to member of genus <italic><tp:taxon-name>Tegano</tp:taxon-name></italic> occurring in Indo-Pacific. They differ as follows: <italic><tp:taxon-name>Rotomelita longipropoda</tp:taxon-name></italic> has mandibular palp article 3 longer than article 2, bearing 3 apical setae (article 3 reduced with 1 apical seta in <italic><tp:taxon-name>Tegano</tp:taxon-name></italic>) and the telson short, cleft, lobes very broad and apically truncate (tapering and apically point in <italic><tp:taxon-name>Tegano</tp:taxon-name></italic>).</p><p>In terms of ecology <italic><tp:taxon-name>Rotomelita</tp:taxon-name></italic>, <italic><tp:taxon-name>Nainalao</tp:taxon-name></italic> and <italic><tp:taxon-name>Tegano</tp:taxon-name></italic> are recorded from fresh to brackish water (<xref ref-type="bibr" rid="B1">Barnard 1977</xref>; <xref ref-type="bibr" rid="B4">Bousfield 1971</xref> and <xref ref-type="bibr" rid="B12">Lowry and Springthorpe 2009</xref>) while <italic><tp:taxon-name>Rotomelita longipropoda</tp:taxon-name></italic> was collected from seagrass beds in a salinity range of 28—32 ppt. However, there is a small creek located 1 km northern of seagrass patch. The amphipods also can be considered as a brackish species. It is the first record of this genus from West Pacific.</p></tp:treatment-sec><ref-list><ref id="B1"><mixed-citation xmlns:xlink="http://www.w3.org/1999/xlink" xlink:type="simple"><person-group><name name-style="western"><surname>Barnard</surname><given-names>JL</given-names></name></person-group> (<year>1977</year>) <article-title>The cavernicolous fauna of Hawaiian lava tubes 9. Amphipoda (Crustacea) from brackish lava ponds on Hawaii and Maui.</article-title><source>Pacific Insects</source><volume>17</volume>: <fpage>267</fpage>-<lpage>299</lpage>.</mixed-citation></ref><ref id="B4"><mixed-citation xmlns:xlink="http://www.w3.org/1999/xlink" xlink:type="simple"><person-group><name name-style="western"><surname>Bousfield</surname><given-names>EL</given-names></name></person-group> (<year>1971</year>) <source>Amphipoda of the Bismarck Archipelago and adjacent Indo-Pacific islands (Crustacea). Steenstrupia. 1, 255–293</source></mixed-citation></ref><ref id="B12"><mixed-citation xmlns:xlink="http://www.w3.org/1999/xlink" xlink:type="simple"><person-group><name name-style="western"><surname>Lowry</surname><given-names>JK</given-names></name><name name-style="western"><surname>Springthorpe</surname><given-names>RT</given-names></name></person-group> (<year>2009</year>) <article-title>Melitidae, the Melita group.718–735.</article-title> In: <person-group><name name-style="western"><surname>Lowry</surname><given-names>JK</given-names></name><name name-style="western"><surname>Myers</surname><given-names>AA</given-names></name></person-group> (<role>Eds</role>). <issue-title> Benthic Amphipoda (Crustacea: Peracarida) of the Great Barrier Reef, Australia.</issue-title><source>Zootaxa</source><volume>2260</volume>: <fpage>1</fpage>–<lpage>930</lpage>.</mixed-citation></ref></ref-list></tp:taxon-treatment>
